# Supplementary material for: The Discontinuous Elevational Distribution of an Ungulate at the Regional Scale: Implications for Speciation and Conservation
Source: Animals (Basel). 2021 Dec 15;11(12):3565. doi: 10.3390/ani11123565 (PMC8697900; doi:10.3390/ani11123565)
Supplement: Supplementary file 1 [file animals-11-03565-s001.zip]

Archive with 1 entries (1 files):
- animals-1444872-supplementary.pptx
